# Supplementary material for: Comparison of the effect of breast pump stimulation and oxytocin administration on the length of the third stage of labor, postpartum hemorrhage, and anemia: a randomized controlled trial
Source: BMC Pregnancy Childbirth. 2018 Jul 7;18:293. doi: 10.1186/s12884-018-1832-z (PMC6035460; doi:10.1186/s12884-018-1832-z)
Supplement: Supplementary file 1 — Data of study. All data that has been collected and analyzed present in this file. (XLSX 27 kb) [file 12884_2018_1832_MOESM1_ESM.xlsx]

## Sheet: SPSS Dashti
Group	Marital	Gravidity	Parity	Abortion	Ethniciity	Education	Employment	Housing	Economic	BMI	GA	HbAdmission	HCTAdmission	SystolicBefor	DiastolicBefor	Duration3rd	PlacentaExpusion	NewbornWeight	HeadCircumferenc	Sex	APGAR1	APGAR5	NewbornComplication	Laceration	Epi	FirstBreastfeeding	NomberBreastfeeding	MotherComplication	AmountBleeding3rd	AmountBleeding24h	Hb24After	Hct24After	Satisfaction	Afterpain	SystolicAfter	DiastolicAfter	VAR00001
1	16	1	0	0	2	1	1	2	2	24	41	12.8	36.4	110	70	4	1	3200	34	2	9	10	1	2	1	1	12	1	1	1	11.7	33.6	3	1	110	60	#NULL!
1	20	2	1	0	2	3	1	1	2	28	40	12.2	38.8	110	70	2	1	3500	34	2	9	10	1	2	1	1	8	2	2	2	9.2	29.3	2	2	90	60	#NULL!
1	20	2	1	0	2	3	1	4	1	27	38	13	37.2	110	70	5	1	3100	33	2	9	10	1	2	1	1	9	1	1	1	12.1	35.3	3	1	100	60	#NULL!
1	18	2	1	0	2	3	1	4	1	25	42	12	33.9	120	70	3	1	3950	36	1	9	10	1	2	2	1	11	1	1	1	11.2	31.2	3	1	100	60	#NULL!
1	20	1	0	0	2	3	1	4	2	26	38	12	35.2	110	70	5	1	3000	34	1	9	10	1	2	1	1	7	1	1	1	11.8	34.7	2	1	110	60	#NULL!
1	19	2	1	0	2	3	1	4	1	28.1	40	11.6	38.3	110	70	4	1	3900	36	1	9	10	1	2	1	1	8	1	1	1	11.4	37.7	3	1	100	60	#NULL!
1	19	1	0	0	2	2	1	4	2	26.2	38	13.4	39.4	110	70	5	2	3200	33	1	9	10	1	2	1	1	10	1	1	1	11.5	33.4	2	1	110	60	#NULL!
1	18	1	0	0	2	3	1	4	3	20.7	37	11.8	32.8	120	75	4	1	2800	33	1	9	10	1	2	1	1	8	1	1	1	10.7	30.8	3	1	110	70	#NULL!
1	20	1	0	0	2	1	1	4	1	23.4	41	11.8	35.4	120	80	4	2	3350	33	2	9	10	1	2	1	1	9	1	1	1	10.8	32.4	3	1	100	60	#NULL!
1	21	2	1	0	2	4	1	2	3	23.4	37	11	33.1	120	70	5	1	3600	36	2	9	10	1	2	1	1	8	1	1	1	9.8	30.2	3	1	110	60	#NULL!
1	16	1	0	0	2	2	1	2	3	28	39	12.5	37.9	120	70	3	1	3200	32	2	9	10	1	2	1	1	10	1	1	1	11.2	34.3	3	1	110	60	#NULL!
1	17	2	1	0	2	2	1	2	3	20	39	11.4	33.4	110	70	8	2	3500	35	1	9	10	1	2	1	1	7	1	1	1	9.6	28.1	3	1	90	60	#NULL!
1	17	1	0	0	2	2	1	4	3	27.5	39	11.2	34.6	100	70	5	1	3600	35	2	9	10	1	2	1	1	8	1	1	1	10	31.2	3	1	100	60	#NULL!
1	22	2	1	0	2	2	1	4	1	28	38	11.5	32.3	110	80	6	1	3600	35	1	9	10	1	1	2	1	8	1	1	1	10.1	29.4	2	1	100	60	#NULL!
1	17	1	0	0	2	2	1	4	1	23.5	39	13.7	39.9	120	80	7	1	2950	32	1	9	10	1	2	1	2	7	1	1	1	11.6	33.8	3	1	110	70	#NULL!
1	17	1	0	0	2	2	1	4	2	27	41	12.5	37.3	110	70	5	1	3100	33.5	2	9	10	1	2	1	1	8	1	1	1	10.7	33.2	2	1	90	60	#NULL!
1	21	1	0	0	2	2	1	4	3	25	39	11.6	37.1	120	80	10	2	2600	31	2	9	10	1	2	1	1	9	1	1	1	9.8	31.5	2	2	100	70	#NULL!
1	19	1	0	0	2	1	1	4	2	26	39	12.5	37.1	120	80	6	1	3000	33	1	9	10	1	2	1	1	10	1	1	1	11.1	33.1	3	1	100	60	#NULL!
1	22	1	0	0	2	1	1	4	1	28	40	14	42.1	110	70	6	3	2700	33	1	9	10	1	2	1	1	11	1	1	1	10.7	32.2	2	2	110	60	#NULL!
1	27	1	0	0	2	1	1	4	3	21.3	37	13.8	41.1	110	70	6	2	3000	33	2	9	10	1	2	1	1	8	1	1	1	11.9	36.8	3	1	110	70	#NULL!
1	27	2	1	0	2	3	1	4	2	28	39	11.7	35.5	120	80	5	1	3650	33	2	9	10	1	2	2	1	10	1	1	1	10.5	31.9	3	1	110	70	#NULL!
1	16	1	0	0	2	2	1	4	2	22.4	38	11.4	35.4	120	80	4	1	3750	35	1	9	10	1	2	1	1	9	1	1	1	10.2	31.6	3	1	110	70	#NULL!
1	21	1	0	0	2	3	1	4	2	24	38	13.4	40.4	120	70	6	1	2650	34	1	9	10	1	2	1	1	10	1	1	1	12.3	37.8	3	1	110	60	#NULL!
1	29	1	0	0	2	1	1	4	1	20	39	13.9	39.7	120	80	5	2	3000	35	1	9	10	1	2	1	1	11	1	1	1	11.8	33.6	3	1	110	70	#NULL!
1	21	1	0	0	2	2	1	2	2	27	38	12.3	36	120	80	9	1	2900	34	2	9	10	1	2	1	1	8	1	1	1	11	34.2	3	1	110	60	#NULL!
1	20	1	0	0	2	2	1	4	1	25	39	12.8	37.4	110	80	3	3	3500	34	2	9	10	1	2	1	2	7	2	2	1	10.1	30.1	1	2	100	70	#NULL!
1	18	1	0	0	2	2	1	4	2	22	41	11.4	35.4	110	70	4	1	3700	36	2	9	10	1	2	1	1	10	1	1	1	10.2	31.6	3	1	100	70	#NULL!
1	17	1	0	0	2	3	1	4	2	24	40	13.8	41.6	120	70	4	2	3200	34	2	9	10	1	2	1	1	10	1	1	1	11.5	35.3	3	1	110	60	#NULL!
1	27	1	0	0	2	2	1	4	2	26	39	11.2	35.1	120	80	4	1	2500	34	2	9	10	1	2	1	1	9	1	1	1	10.2	31.9	3	1	110	60	#NULL!
1	17	2	1	0	2	2	1	2	3	27	39	12.1	34.7	110	80	7	1	3100	35	2	9	10	1	1	2	1	10	1	1	1	11	31.5	3	1	110	70	#NULL!
1	23	2	1	0	2	1	1	4	2	28	38	14.5	43	110	70	3	1	3100	35	1	9	10	1	2	1	1	11	1	1	1	13.4	39.2	3	1	110	60	#NULL!
1	16	2	1	0	2	1	1	4	2	25	37	11.7	35	120	80	3	1	3400	33	1	9	10	1	2	1	1	10	1	1	1	10.7	31.8	3	1	110	70	#NULL!
1	19	1	0	0	2	2	1	4	2	28	40	12.1	35.7	100	70	5	1	3500	33	1	9	10	1	2	1	1	8	1	1	1	10.8	31.9	3	1	100	60	#NULL!
1	18	1	0	0	2	1	1	4	1	24	40	14.8	44.8	120	80	5	3	3100	35	1	9	10	1	2	1	1	8	1	1	1	12.7	38.8	2	2	100	60	#NULL!
1	22	1	0	0	2	1	1	4	1	28	40	14.2	42.3	120	80	5	2	3400	33	2	9	10	1	2	1	1	7	1	1	1	11.9	36	3	1	110	70	#NULL!
1	21	1	0	0	2	4	1	4	3	28	38	11.2	28.5	110	70	5	1	2900	33	1	9	10	1	2	1	1	9	1	1	1	8.4	28.9	3	1	90	50	#NULL!
1	25	1	0	0	2	1	1	4	1	24	41	13.4	39.5	110	70	7	1	3700	36	2	9	10	1	2	1	1	8	1	1	1	11.9	35.7	3	1	110	70	#NULL!
1	18	1	0	0	2	2	1	4	2	26	39	12.6	36.9	120	80	3	2	3200	35	1	9	10	1	2	1	1	7	1	1	1	11	32.2	3	1	110	60	#NULL!
1	19	2	1	0	2	1	1	4	2	25	40	12.2	36.6	120	70	4	1	3500	34	2	9	10	1	1	2	1	10	1	1	1	11.4	34.2	3	1	120	80	#NULL!
1	20	2	1	0	2	3	1	2	2	26	38	11.4	35.4	120	80	4	1	3750	34	2	9	10	1	2	1	1	11	1	1	1	10.1	30.3	3	1	110	60	#NULL!
1	22	2	1	0	2	1	1	1	1	27	40	11.8	36.7	120	80	6	2	3800	36	1	9	10	1	2	1	1	8	1	1	1	10.1	32.2	3	1	110	70	#NULL!
1	21	2	1	0	2	1	1	4	3	28	40	12.1	34.2	100	70	3	1	3600	36	2	9	10	1	2	1	1	9	1	1	1	11	31.2	3	1	100	60	#NULL!
1	17	1	0	0	2	1	1	4	2	22	38	11.2	35.5	110	70	4	2	3100	34	2	9	10	1	2	1	1	8	1	1	1	10	31.4	3	1	100	60	#NULL!
1	20	1	0	0	2	3	1	1	3	20	40	12.8	37.4	120	80	5	2	3500	33	1	9	10	1	2	1	1	8	1	1	1	10.8	32.2	3	1	110	70	#NULL!
1	18	1	0	0	2	3	1	4	3	20	39	11.8	32.8	100	70	4	1	2750	34	2	9	10	1	2	1	1	10	1	1	1	10	28.1	3	1	90	60	#NULL!
1	17	1	0	0	2	3	1	4	2	27	39	11.8	35.1	100	70	6	2	3000	34	1	9	10	1	2	1	1	8	1	1	1	10.5	31.1	3	1	100	60	#NULL!
1	22	1	0	0	2	1	1	2	2	23	38	12.5	38.8	120	70	6	2	2900	34	1	9	10	1	2	1	1	11	1	1	1	11	34.1	3	1	110	70	#NULL!
1	24	1	0	0	2	3	1	2	2	26	40	14.2	42.1	120	80	4	1	3250	34	2	9	10	1	2	1	1	11	1	1	1	13.1	38.9	3	1	110	70	#NULL!
1	24	1	0	0	2	3	1	4	3	22	40	13.4	40.3	100	70	6	3	3050	33	2	9	10	1	2	1	1	10	1	1	1	11.8	33.6	3	1	90	60	#NULL!
1	20	1	0	0	2	2	1	4	2	21	41	11.8	37.2	120	80	4	1	3800	35	1	9	10	1	2	1	1	12	1	1	1	10.7	33.6	3	1	110	60	#NULL!
1	20	1	0	0	2	3	1	4	2	24	38	11.6	35	110	70	6	1	2700	33	1	9	10	1	2	1	1	11	1	1	1	10.1	31.4	3	1	110	70	#NULL!
1	19	2	1	0	2	1	1	4	3	23	38	13.1	39.2	110	70	5	2	2600	32	2	9	10	1	2	1	1	10	1	1	1	12	35.9	3	1	100	70	#NULL!
1	19	1	0	0	2	3	1	1	2	23	41	14.1	40.5	110	80	14	3	3000	33	2	9	10	1	1	2	1	11	1	1	1	11.9	35.2	3	1	100	60	#NULL!
1	17	1	0	0	2	1	1	4	2	21	38	12.6	38	100	70	3	2	2850	34	1	9	10	1	2	1	1	8	1	1	1	11.2	33.8	3	1	100	60	#NULL!
2	22	1	0	0	2	3	1	4	2	24	39	13	38.7	120	80	3	1	2800	32	2	8	10	2	2	1	1	8	1	1	1	11.8	34.6	2	3	100	60	#NULL!
2	19	2	1	0	2	3	1	2	3	24	40	11.6	34.4	110	60	7	1	3500	35	1	9	10	1	1	2	1	8	1	1	1	10.2	30.8	2	1	100	60	#NULL!
2	19	2	1	0	2	3	1	1	1	21	38	12.2	36.2	120	80	4	2	3000	34	2	9	10	1	1	2	1	8	2	2	1	10.6	31.2	1	2	110	70	#NULL!
2	28	2	1	0	2	1	1	2	2	27	38	14.9	48.9	100	70	3	2	2500	33	2	9	10	1	1	2	1	10	1	1	1	13.3	43	2	2	100	60	#NULL!
2	17	1	0	0	2	3	1	4	2	24	38	13	37.4	120	80	5	1	2800	35	1	9	10	1	2	1	1	7	1	1	1	10.9	32.3	2	2	100	60	#NULL!
2	17	2	1	0	2	3	1	4	2	20	38	11.3	33.3	120	80	4	1	3100	34	2	9	10	1	1	2	1	10	1	1	1	10.1	30.7	1	3	110	60	#NULL!
2	22	1	0	0	2	4	1	1	3	20	37	11.1	34	110	80	4	1	2750	33	2	9	10	1	2	1	1	7	1	1	1	10.3	30.7	2	2	110	70	#NULL!
2	20	1	0	0	2	2	1	2	3	28	41	11.3	32.7	110	70	10	2	3400	35	1	9	10	1	2	1	1	6	1	1	1	9.8	29.1	2	1	110	70	#NULL!
2	18	1	0	0	2	3	1	2	3	24	40	11.3	32.7	100	60	50	2	3300	34	1	9	10	1	2	1	1	6	2	2	2	9.6	28.1	2	3	90	50	#NULL!
2	24	1	0	0	2	4	1	4	1	27.5	40	11.7	36.3	110	70	3	2	3050	34	1	9	10	1	2	1	1	8	1	1	1	10.1	30.3	2	1	110	70	#NULL!
2	29	2	1	0	2	3	1	4	2	29.5	37	14.9	46.6	110	70	4	3	3600	34	1	9	10	1	2	1	1	10	2	2	2	12.9	37.8	2	2	90	60	#NULL!
2	18	1	0	0	2	2	1	4	1	25.5	38	13.4	39.9	120	80	5	1	3200	34	2	9	10	1	2	1	1	7	1	1	1	12.1	36.2	2	2	100	60	#NULL!
2	22	2	1	0	2	4	1	2	3	25.5	38	11.2	33.4	120	70	7	1	3100	35	1	9	10	1	2	1	1	8	1	1	1	10.3	32.3	2	2	110	70	#NULL!
2	20	1	0	0	1	3	1	4	3	25	39	12.1	36.1	110	70	5	1	2500	34	1	6	9	3	2	1	2	0	1	1	1	10.3	30.8	1	2	100	70	#NULL!
2	20	1	0	0	2	3	1	4	2	27	39	13	38.3	120	80	60	1	3500	35	2	9	10	1	2	1	2	1	1	1	1	11.9	35.5	2	1	110	60	#NULL!
2	17	1	0	0	2	3	1	4	2	20	40	16.2	46.5	120	80	5	2	2900	33	2	9	10	1	1	2	1	9	2	2	1	13.2	38.6	2	2	110	70	#NULL!
2	25	1	0	0	2	4	1	3	3	19.5	40	14.8	43.3	120	80	3	3	3200	33	2	9	10	1	2	1	1	7	1	1	1	13	39.2	1	2	110	60	#NULL!
2	17	1	0	0	2	2	1	4	2	19.5	39	11.3	35	120	70	5	1	2750	34	2	9	10	1	2	1	2	8	1	1	1	9.4	28.4	2	1	110	70	#NULL!
2	17	1	0	0	2	1	1	4	1	27.5	38	12	36.6	110	80	7	3	4000	36	2	9	10	1	2	1	1	9	1	1	1	9.7	29.6	1	2	100	60	#NULL!
2	22	2	1	0	2	1	1	2	2	28	40	13.1	39.5	120	70	5	1	3300	34	1	9	10	1	2	1	1	11	1	1	1	11.3	36.2	2	1	100	60	#NULL!
2	19	2	1	0	2	4	1	4	2	27.5	37	11	34.4	120	80	4	2	2750	32	1	9	10	1	1	2	1	9	1	1	1	9.6	29.6	2	2	110	60	#NULL!
2	19	1	0	0	2	3	1	4	3	28	39	14.1	42.3	110	70	4	3	2800	34	1	9	10	1	2	1	1	9	1	1	1	11.6	32.6	2	2	100	60	#NULL!
2	24	2	1	0	2	3	1	1	1	28	40	11.2	35.5	110	80	6	2	3200	33	1	9	10	1	2	1	1	11	1	1	1	9.4	30	1	1	100	70	#NULL!
2	20	1	0	0	2	3	1	4	2	27.5	39	12.2	34.5	120	80	6	1	3250	34	1	9	10	1	2	1	1	10	1	1	1	10	31.2	2	2	110	70	#NULL!
2	21	2	1	0	2	1	1	4	2	28.5	40	14.5	42.5	110	70	5	1	3500	34	1	9	10	1	2	1	1	10	1	1	1	12.8	38.1	2	2	110	60	#NULL!
2	17	1	0	0	2	3	1	4	3	26	39	12	36.3	120	80	5	2	3400	35	2	9	10	1	2	1	1	8	1	1	1	10.1	31	2	3	100	60	#NULL!
2	18	1	0	0	2	1	1	4	1	24.5	39	15.7	48.9	120	80	4	3	3450	32	1	9	10	1	2	1	1	7	1	1	1	14	44.6	2	2	100	60	#NULL!
2	25	2	1	0	2	3	1	2	3	23	38	13.2	38.4	120	80	9	1	2950	34	1	9	10	1	2	1	1	12	1	1	1	12	34.9	1	2	110	70	#NULL!
2	21	1	0	0	2	3	1	4	1	21	38	12.6	36.1	110	70	8	2	3150	33.5	2	9	10	1	1	2	1	10	1	1	1	10.8	30.8	2	2	100	60	#NULL!
2	17	1	0	0	2	2	1	4	2	24.5	41	12.7	38.3	100	70	5	2	3800	35	2	9	10	1	2	1	1	9	1	1	1	10.1	31.8	2	3	90	60	#NULL!
2	19	1	0	0	2	3	1	4	2	24	41	11.1	34.4	110	70	4	1	3750	35	1	9	10	1	1	2	1	11	1	1	1	9.2	28.8	3	2	100	60	#NULL!
2	23	1	0	0	2	2	1	4	2	29	39	11.2	35.3	100	70	6	3	2600	34	1	9	10	1	2	1	1	8	1	1	1	9.9	31.2	2	2	90	60	#NULL!
2	19	2	1	0	2	3	1	4	3	25	38	11.3	35.7	120	80	4	1	3100	34	1	9	10	1	2	1	1	10	1	1	1	9.8	31	2	2	110	70	#NULL!
2	22	2	1	0	2	3	1	2	2	26	39	11.3	34.2	100	70	5	1	3300	33	2	9	10	1	1	2	1	11	1	1	1	10.3	32.4	3	1	100	70	#NULL!
2	23	2	1	0	2	3	1	4	1	20	38	13.4	39.8	100	70	6	1	3200	34	2	9	10	1	1	2	1	8	1	1	1	12.2	36.8	2	2	100	70	#NULL!
2	20	2	1	0	2	1	1	4	2	21	39	13.2	39.8	110	70	4	1	3000	34	2	9	10	1	2	1	1	9	1	1	1	11.2	34	2	1	100	60	#NULL!
2	18	1	0	0	2	3	1	4	2	28	38	13.6	41.1	120	70	4	1	2500	33	1	9	10	1	2	1	2	7	1	1	1	12	36.2	2	3	110	60	#NULL!
2	17	1	0	0	2	3	1	4	2	28	40	13	38.9	120	80	6	2	2900	34	1	9	10	1	2	1	1	8	1	1	1	9.9	31.1	2	3	100	70	#NULL!
2	28	1	0	0	1	3	1	1	2	26.5	37	11.9	35.6	120	80	14	2	2600	32	1	9	10	1	2	1	1	10	1	1	1	10.2	31.1	2	1	100	60	#NULL!
2	20	2	1	0	2	3	1	4	3	22	39	11.8	35.1	100	70	5	1	3150	34	1	9	10	1	2	1	1	10	1	1	1	10.7	32.4	2	2	100	60	#NULL!
2	24	2	1	0	2	1	1	4	2	28.5	41	13.3	39.6	115	80	5	3	3350	34	2	9	10	1	2	1	1	10	1	1	1	11	33.4	2	2	100	60	#NULL!
2	19	1	0	0	2	3	1	4	2	23.5	37	12.9	36.3	110	70	3	1	2800	33	1	9	10	1	2	1	1	7	1	1	1	10.9	32.1	2	1	100	70	#NULL!
2	19	1	0	0	2	2	1	4	2	27.5	39	13.2	37.6	110	80	3	1	3100	34	2	9	10	1	2	1	1	8	1	1	1	12.1	34.4	2	2	100	70	#NULL!
2	20	1	0	0	2	3	1	4	3	27	38	11.7	35.8	110	70	3	2	3150	34	2	9	10	1	2	1	2	8	1	1	1	10.1	31.2	2	2	110	60	#NULL!
2	16	2	1	0	2	2	1	4	2	27.5	40	12.6	37.5	110	70	9	2	3950	34	1	9	10	1	2	1	1	8	1	1	1	9.5	28.8	2	1	100	60	#NULL!
2	21	1	0	0	2	3	1	4	2	21	40	13.4	40.5	110	70	15	2	3200	35	2	9	10	1	2	1	2	8	1	1	1	12.1	36.7	1	3	90	60	#NULL!
2	18	1	0	0	2	3	1	4	2	25	40	12.3	36.8	110	70	4	1	3150	35	2	9	10	1	2	1	1	9	1	1	1	11.1	33.3	2	2	110	70	#NULL!
2	17	1	0	0	2	2	1	4	3	28.5	41	13	39	120	80	5	2	3500	34	2	9	10	1	2	1	2	7	1	1	1	11.8	35.6	2	2	110	60	#NULL!
2	16	1	0	0	1	3	1	4	2	29	40	11.7	35.5	100	70	3	1	3500	34	1	9	10	1	2	1	1	10	1	1	1	10	30.2	3	1	100	60	#NULL!
2	17	1	0	0	2	1	1	4	2	29.5	39	11.7	35.1	120	80	4	2	3200	35	2	9	10	1	2	1	1	11	1	1	1	10.6	31.9	2	3	110	70	#NULL!
2	24	2	1	0	2	2	1	4	2	24	38	12.1	36.1	110	70	5	1	2700	32	2	9	10	1	2	1	1	10	1	1	1	10.3	30.8	2	2	100	60	#NULL!
2	22	2	1	0	2	3	1	1	2	21.5	39	11.1	34.4	120	70	11	1	3300	34	1	9	10	1	2	1	1	8	1	1	1	10.1	31.3	2	2	110	70	#NULL!
2	22	2	1	0	2	2	1	2	3	25	40	11.1	34.2	120	70	5	1	3300	35	1	9	10	1	2	1	1	12	1	1	1	10	30.9	2	2	110	60	#NULL!
2	24	1	0	0	2	4	1	1	2	21	40	11	32.3	110	70	4	3	3100	34	2	9	10	1	2	1	1	9	1	1	1	10.1	29.7	2	1	100	60	#NULL!
